# Supplementary material for: SOX2 regulates foregut squamous epithelial homeostasis and is lost during Barrett’s esophagus development
Source: J Clin Invest. 2025 Jun 19;135(16):e190374. doi: 10.1172/JCI190374 (PMC12352906; doi:10.1172/JCI190374)
Supplement: Supporting data values [file jci-135-190374-s019.xlsx]

## Sheet: Fig. 1D
	SOX2 Signal (Log2)	CDX2 Signal (Log2)
WU002	6.38	6.89
WU005	8.74	5.68
WU006	7.6	6.69
WU007	7.29	7.07
WU009	7.71	6.42
WU010	8.39	6.68
WU011	8.47	5.67
WU012	8.36	5.69
WU014	7.1	7.07
WU015	4.46	7.83
WU016	7.66	7.12
WU017	7.68	6.25
WU014 ESO	8.96	5.65
WU011 ESO	8.92	5.95
WU012 ESO	7.54	5.9
WU013 ESO	7.4	5.53

## Sheet: Supplemental Fig. 1A
	SOX2 Signal (Log2)	LYZ Signal (Log2)	TFF3 Signal (Log2)	OLFM4 Signal (Log2)
WU002	6.38	10.81	6.95	12.74
WU005	8.74	11.66	6.66	12.75
WU006	7.6	10.53	7.56	5.78
WU007	7.29	11.58	7.97	12.56
WU009	7.71	11.45	8.15	11.62
WU010	8.39	10.96	7.52	7.79
WU011	8.47	12.12	5.69	13.15
WU012	8.36	12.14	7.05	13.3
WU014	7.1	11.11	8.02	13.12
WU015	4.46	12.65	6.32	12.86
WU016	7.66	12.62	7.86	13.22
WU017	7.68	12.56	6.85	11.23
WU014 ESO	8.96	3.7	5.06	3.84
WU011 ESO	8.92	2.9	4.73	4.44
WU012 ESO	7.54	3.67	4.83	4.28
WU013 ESO	7.4	3.15	4.96	4.52

## Sheet: Supplemental Fig. 1B
	SOX2 Signal (Log2)	KRT13 Signal (Log2)	DSG3 Signal (Log2)	TP63 Signal (Log2)
WU002	6.38	4.37	3.92	3.39
WU005	8.74	5.09	3.86	3.32
WU006	7.6	4.17	4.35	3.81
WU007	7.29	4.83	5.26	3.67
WU009	7.71	4.64	3.88	3.57
WU010	8.39	4.69	3.87	3.71
WU011	8.47	5.34	3.8	3.64
WU012	8.36	9.23	3.73	3.49
WU014	7.1	4.08	4.92	3.6
WU015	4.46	4.9	5.16	3.45
WU016	7.66	4.75	3.95	3.48
WU017	7.68	3.77	3.43	3.49
WU014 ESO	8.96	12.14	10.62	6.47
WU011 ESO	8.92	12.22	11.93	9.31
WU012 ESO	7.54	11.61	11.14	7.6
WU013 ESO	7.4	12.1	11.63	8.2

## Sheet: Fig. 3B
Control Esophagus (n=3)	SOX2 KO Esophagus (n=3)	Control Forestomach (n=3)	SOX2 KO Forestomach (n=3)
7	36	0	57
20	31	1	58
13	32	2	55
21	29	6	52
4	32	5	48
14	15	3	48
11	17	6	20
11	14	3	34
10	19	5	63
15	26	13	55
20	22	23	83
15	23	17	74
12	24	7	61
12	18	16	71
11	19	11	65
14	41	13	59
19	31	13	77
5	30	8	55
6	18	21	49
21	10	9	37
7	20	19	66
15	32	18	47
	15	11	61
		30	86
		14	75
		9	8
		15	34
		11	32
		35	21
		18	53
		59	47
		7	42
			50
			26
			22
			29

## Sheet: Fig. 4C
Time (Days)	WT (C wells)			SOX2 KO (B wells)
1	9150.81	9927.74	8042.78	7666.26	8265.95	7749.68
2	9845.17	10914.9	8868.47	8570.21	8949.11	8322.76
3	11473.1	11983.2	10187.2	12357.8	11753.1	11839
4	12965.5	14023.8	12442.5	14942.6	15701.8	16197.8
5	14523.3	15243.6	13601.5	23314.6	23187.9	19539.1
6	14977.8	15550.9	14027.5	22557.7	21670.1	17129.6
7	15885.3	15898	14892.7	21612.4	18658	19095.6
10	15209.4	15885.1	15350.1	19623.9	19431.2	19221.7
11	17713.7	18379	17459.9	24592.9	24888.5	21911.4
12	18908.8	19775.7	18863.1	26069.6	23550.5	23147.1
13	18322.1	19367	18374.2	22131.8	22543.8	21686
14	22341.7	23248.4	21816.4	34206.4	35234.6	28845
17	17527.7	18512.7	17037.9	23650.8	24182	23339.2

## Sheet: Fig. 4E
Time (Days)	WT			SOX2 KO
3	239	268	277	621	643	618
5	283	262	281	829	841	841
8	314	275	318	1052	996	1028
10	288	290	298	316	325	310
12	302	317	332	290	316	306
15	462	511	556	321	390	385
17	532	634	680	357	361	350
19	692	930	1342	335	347	322

## Sheet: Supplemental Fig. 5B
Control Esophageal Organoids	SOX2 KO Esophageal Organoids	Control Forestomach Organoids	SOX2 KO Forestomach Organoids
0.042553	0	0	0.272727
0.117647	0.333333	0.171429	0.114286
0	0.109375	0.088235	0.133333
0.307692	0.076923	0	0.333333
0.066667	0.033333	0	0.375
0.117647	0.081967	0	0.321429
0	0.15	0.076923	0.185714
0.230769	0.089286	0	0.52
0.156863	0.171875	0.103448	0.142857
0	0.138889	0	0.263158
0.068182	0.105263	0.017544	0
0.166667	0.108696	0	0.142857
0	0.088235	0	0
0.135135	0.022727	0.04	0.25
0.037736	0.047619	0	0.157895
0.083333	0.153846	0.1	0.444444
0	0.095238	0	0.2
0	0.103448	0	0.285714
0.071429	0.070423	0.25	0.363636
0	0.125	0	0
0.0375	0.142857	0	0.117647
0.015625	0	0.173913	0
0	0.1	0.175	0.5
0	0.115385	0.071429	0.16
0.142857	0.1	0.285714	0.038462
0.333333	0.133333	0	0.142857
0.166667	0.04	0.142857	0.285714
0.0125	0.25	0.166667	0.421053
0	0.076923	0.071429	0.340909
0	0.086957	0.041667	0.208333
0	0.135135	0.03125	0.1
0.095238	0.444444	0	0.1
0	0.375	0.055556	0.166667
0.315789	0	0.057143	0.21875
0.157895	0.032258	0.222222	0.090909
0.05	0	0.153846	0.4
0.375	0.125	0.2	0.230769
0.086957	0.388889	0.176471	0.333333
0	0.021739	0.088235	0.290323
0.076923	0.041667	0.046729	0.111111
0.173913	0	0.142857	0.142857
0.055556	0.1	0.235294	0.192308
0.1875	0.15	0.25	0.176471
0.105263	0	0.066667	0.096774
0	0.214286	0.333333	0.3125
0.060606	0	0.058824	0
0	0.416667	0	0
0.054054	0.089552	0	0.153846
0.090909	0.181818	0.058824	0.333333
0.103448	0	0.054688	0.071429
0.133333	0	0.04878	0
0.357143	0.166667	0.058824	0
0	0	0.117647	0.409091
0	0.169643	0.038462	0.2
0.375	0.125	0	0.2
0.142857	0.172414	0	0.666667
0	0.047619	0.142857	0
0.166667	0	0.034483	0
0.117647	0.105263	0	0.2
0	0.571429	0	0.333333
0.0625	0	0	0.125
0.153846	0.333333	0.090909	0.166667
0.074074	0.296875	0	0.75
0.117647	0.210526	0	0.25
0.083333	0.090909	0	0.235294
0.075	0	0.0625	0.157895
0.190476	0	0	0.25
0.076923	0.210526	0.090909	0
0.085714	0.128205	0	0
0.333333	0.205479	0.034247	0.133333
0.333333	0.5	0.125	0.2
0.050847	0.071429	0	0.066667
0.230769	0.125	0.142857	0.1
0.111111	0.142857	0.363636	0.038462
	0.214286	0	0.103448
	0.111111	0.2	0.090909
	0	0.071429	0.222222
	0.4	0	0.043478
	0.153846	0	0.142857
	0	0	0.142857
	0.222222	0.090909	0.25
	0	0	0.125
	0.166667	0	0.105263
	0.233333	0.25	0.115385
	0.065574	0.142857	0.210526
	0	0.0625	0
	0	0.1875	0
	0	0.15	0.6
	0.25	0.111111	0.5
	0.1	0.2	0.357143
	0.333333	0.166667	0
	0.086207	0.153846	0.105263
	0.034483	0.214286	0.325581
	0.055556	0.121212	0.066667
	0.035714	0.039216	0.111111
	0.147541	0.285714	0.153846
	0.044444	0	0.071429
	0	0.038462	0
	0.25	0.043478	0.096774
	0.148148	0.25	0.083333
	0	0.075	0.071429
	0.090909	0.111111	0.2
	0.208333	0.066667	0.142857
	0.111111	0.125	1
	0.375	0.428571	0.184211
	0.14		0.25
	0.095238		0.133333
			0.205882
			0.347826
			0.155556
			0.470588
			0.5
			0.5
			0.1
			0.3125
			0.085714

## Sheet: Supplemental Fig. 5C
Control Total Organoid Area	SOX2 KO Total Organoid Area	Control Cellular Organoid Area	SOX2 KO Cellular Organoid Area
8223.66	13393.2	5154.04	12727.8
6158.25	7171.38	4079.26	6908.98
3566.3	6676.33	2353.11	6519.43
9705.55	14394.1	5325.02	12062.3
8970.03	7450.01	5976.4	7057.76
6196.24	9178.6	4377.81	7858.49
7819.26	3727.71	6228.81	3722.3
6204.39	14567.3	4760.5	14286
10935	5591.56	7249.31	5377.86
6592.5	6792.65	3495.74	5085.7
7129.89	6121.77	4974.91	5897.25
9217.01	13734.1	4907.06	10923.4
5672.43	2932.39	4551.51	2599.66
4486.37	6516.73	2648.94	5185.79
8644.34	11770.1	5105.18	11102
4464.66	3798.04	3384.46	3641.14
6511.08	3235.37	3381.74	2918.87
6500.22	3841.33	4125.4	3733.12
8410.93	1991	4877.2	1977.47
17131.3	4055.03	13673.5	4055.03
12300.2	4931.51	5675.14	4517.62
11583.7	6930.62	7051.18	5916.18
7754.13	7468.94	5466.16	5807.98
6915.48	9603.32	3474.02	9148.85
5859.7	5464.42	3411.6	5128.98
8201.95	3933.3	5515.01	3411.21
10156.1	5275.06	4869.06	5266.95
13318	7211.95	7417.58	7065.88
5137.75	3089.29	3422.45	2905.34
3729.15	7677.24	2089.84	6660.1
16596.6	23229.2	10481.8	13071.3
9862.97	6846.76	6087.68	5813.39
7802.98	4422.94	4776.78	3987.4
9974.24	5513.11	5479.73	5442.78
5569.29	4187.59	2950.2	4076.68
6755.35	7301.23	2917.64	7098.34
9615.99	3562.7	4573.23	3265.13
7140.74	6238.1	5219.18	5905.36
10489.9	4514.91	6236.96	4474.33
3142.9	7017.18	2111.55	6492.38
5580.15	7563.62	3080.48	7360.74
6559.93	1874.67	4320.81	1798.93
4687.22	6043.33	2032.85	4804.36
6690.21	6178.58	3484.88	5361.63
11496.8	3936.01	5395.59	2247.99
8980.89	3129.87	5042.76	3124.46
6950.76	2464.4	4179.68	2380.54
7214.02	4734.03	4527.09	4539.26
9862.97	3984.7	4806.64	3892.72
2955.63	5767.4	1970.42	4523.03
7482.72	7798.97	4364.24	7114.57
3680.29	9459.94	2306.97	9051.46
8481.5	10320.2	4752.35	5918.89
6348.23	6330.07	4157.97	5802.57
6242.38	10909.9	4003.27	9538.39
7664.56	3008.14	4451.09	2651.06
12710	6551.9	6587.07	6489.68
4174.26	5229.07	2667.94	5042.42
9217.01	2496.86	3493.02	2483.34
9586.13	4114.55	6087.68	3984.7
8554.78	7961.28	5734.85	7477.06
9426	4201.11	5680.57	3657.38
7865.4	11989.3	5751.14	10617.8
9515.56	5312.93	5238.17	5053.24
6834.05	7266.06	4095.55	6971.2
5935.69	5875.61	3270.47	5780.93
5547.58	9789.97	2933.92	9587.08
5211.03	9719.64	3411.6	9457.24
10948.6	4966.67	5023.76	4650.17
5946.55	7468.94	4304.53	7306.64
8267.09	11659.2	4700.79	11148
10302.6	2145.19	6063.25	2042.39
6948.04	3468.01	4486.37	3181.27
17239.8	5407.61	8332.23	4869.29
9016.17	4598.77	5430.87	4271.45
5525.87	3697.95	3919.13	3641.14
7892.54	6733.14	3989.7	6219.16
8226.38	4555.49	5718.57	4119.96
4372.38	4842.23	2266.26	4666.4
6747.2	5637.55	4209.54	5312.93
10848.2	1544.65	5941.12	1247.08
10546.9	3443.67	5110.61	2553.67
8733.91	4958.56	4014.12	4896.34
6744.49	12749.4	4163.4	10812.5
9526.42	9611.43	5162.18	7844.96
5197.46	15194.9	3172.76	11061.4
9596.99	8705.2	5515.01	7482.47
6842.19	5472.54	4198.68	3968.47
6606.07	6443.69	4521.66	6313.84
5325.02	17943.3	2532.24	13122.7
8720.34	9643.89	4893.49	8851.28
2760.22	11237.2	1663.73	9560.03
10888.9	5321.05	5840.7	5280.47
12965.2	7247.12	5425.44	5091.11
9347.29	10095.6	6329.23	10025.3
6122.96	9189.43	3718.29	7742.17
8790.91	5137.1	4033.12	4279.56
5721.28	9403.13	4062.98	8610.52
12606.9	5299.41	6994.18	5248.01
8115.1	10090.2	5354.88	10074
16653.6	12295	8047.25	11399.5
19641.8	10441.9	7759.55	9819.73
9472.14	13731.4	5534.01	10853.1
8891.33	3703.36	5669.71	3303
10821	4788.13	5772.85	4677.22
12140.1	16201.2	6815.05	9716.93
9548.13	7790.86	4779.49	7006.36
7493.57	4179.47	4092.83	3722.3
20312.2	3887.31	11049	3681.72
5908.55	5688.95	2695.08	4690.75
13920.5	17451	9073.17	15560.1
15557.1	5034.3	8660.63	4509.5
7775.84	6238.1	3539.16	5910.77
12680.2	7947.76	6679.35	6568.13
10036.7	7550.1	5167.61	7060.47
6858.48	7604.2	3349.18	5174.97
12639.5	7230.89	8286.09	6138.01
10655.5	5248.01	6790.63	5045.12
9187.16	13090.3	4212.25	9486.99
6378.09	9608.73	3894.7	6806.18
10810.2	8832.34	4749.64	8053.26
9531.85	3643.85	4195.97	3351.69
8427.22	7991.04	4613.94	5737.64
11418.1	2272.33	5384.73	1739.42
6331.95	4980.2	3897.42	4165.94
8828.9	7993.75	4885.34	4615
7385.01	11916.2	3769.86	5989.22
4106.4	1939.6	1973.14	1644.74
11312.3	8212.86	6445.94	7742.17
34764.7	5767.4	18108.3	3538.35
13296.3	8502.32	7208.6	7349.92
4833.78	7228.19	2961.06	5864.79
7352.44	5369.74	3360.03	4477.04
12680.2	7504.11	5224.6	6257.03
7925.11	11964.9	4898.91	9029.82
5422.73	11770.1	2526.81	6056.85
12028.8	9470.76	6019.83	9284.11
5596.43	4623.12	3129.33	4106.43
9347.29	2107.32	5810.85	1796.23
9588.84	5553.69	4347.96	3462.6
9963.39	1809.75	3750.86	1777.29
11982.7	2761.97	4904.34	2632.12
9683.84	18303.1	4646.51	11053.3
13518.8	7982.93	6356.38	6511.32
9974.24	15524.9	5954.69	14074.9
12425.1	8810.7	7897.97	5031.6
12270.4	7771.92	7759.55	7006.36
7987.54	10138.9	4152.54	6835.94
3503.88	3581.63	2377.53	2483.34
16257.3	4217.34	11271.6	3156.92
6055.11	9819.73	3104.91	8929.73
10289.1	8307.54	4654.65	7271.47
7792.12	4417.52	4641.08	3313.82
7205.88	4915.27	4529.8	4198.41
7287.3	8588.88	3104.91	8083.02
10107.2	6468.04	4939.62	6281.38
3305.75	5220.96	1775.01	4928.8
9008.03	3257.01	5479.73	2561.79
3634.15	5450.9	3609.73	5137.1
3365.46	5572.63	3335.6	3876.49
22904.1	9600.61	7157.03	8607.82
9474.85	4888.22	5387.45	4577.13
12734.5	7060.47	4592.22	5502.29
9244.16	8588.88	6269.52	7720.52
9643.13	12386.9	5121.47	10103.8
12080.4	7669.13	6030.69	5310.23
6774.34	5345.4	4035.84	4533.85
7832.83	6898.16	4209.54	6243.51
9955.25	7206.54	3759	5118.16
3769.86	4385.06	3075.05	4371.54
11895.8	7942.35	5553.01	7033.41
7048.47	3549.17	4312.67	2210.11
11241.7	6035.21	4779.49	4853.06
8286.09	5572.63	4404.95	5418.43
7610.28	5001.84	3813.28	3687.13
14504	3968.47	5167.61	3944.12
13258.3	4501.39	5696.85	4128.07
15326.4	4495.98	5846.13	3059.53
11890.4	10157.9	7325.3	7853.08
4502.66	4871.99	2678.8	3965.76
7420.29	6340.89	3332.89	5350.81
14251.6	22617.8	7146.17	11123.6
7968.54	16590.7	3908.28	14672.8
15239.6	5929.71	8120.53	4436.46
6163.68	7826.03	3693.86	7533.87
9979.67	6495.09	6695.64	6178.58
8918.47	8935.14	3406.17	8507.73
5346.74	8118.18	2727.65	7690.77
6147.39	3595.16	4027.7	3021.66
8343.08	7458.12	4377.81	6343.6
11676	8797.18	5080.76	7379.68
16227.5	10366.2	9363.58	6833.23
8975.46	20172.4	4869.06	19623.2
7990.25	12854.9	4635.65	11267
14061.6	4220.05	6017.11	4203.82
6155.53	3941.42	3626.01	3354.4
15652.1	2783.61	7650.99	2334.55
12834.9	4268.74	7987.54	3749.35
7648.28	2166.83	3449.59	1739.42
12460.3	15438.3	5295.17	12695.3
19066.4	7295.81	7325.3	6849.46
20418	22323	7889.83	20180.5
9073.17	14399.6	3438.74	12689.9
19820.9	6838.64	5072.61	6319.25
14859.6	12235.4	6312.95	9227.3
15793.2	10836.9	6079.54	10463.6
6953.47	8372.47	4746.93	5986.52
7007.75	11074.9	4410.38	10636.7
22820	21717	8052.68	16101.1
12737.2	8702.5	5314.17	8283.2
12384.4	7466.24	6758.06	6576.24
5903.12	7482.47	2659.8	6175.88
13736	9914.41	6426.94	9538.39
12970.6	5972.99	5886.84	3562.7
5031.9	6557.31	3376.32	6035.21
9995.96	11924.3	4744.21	5396.79
9073.17	9151.55	3951.7	7853.08
13613.8	12092.1	6443.23	9995.56
12091.2	14900	5561.15	9516.75
16800.2	4420.23	5962.83	3416.62
8269.8	8651.1	4068.41	7763.81
13812	7244.42	5810.85	6197.52
15011.6	8586.18	4689.93	4717.8
16200.3	3075.77	6714.63	2134.37
13790.2	5967.58	5498.73	5510.41
12270.4	6294.91	4668.22	5686.24
12110.2	6957.67	4250.25	6495.09
5943.84	10349.9	2279.83	9654.71
11008.3	5640.26	5002.05	3413.91
11401.9	7734.05	3612.44	7558.22
12028.8	8448.21	4133.54	8085.72
7661.85	5442.78	2524.09	4606.89
14987.1	7220.07	5433.59	6240.8
10994.7	4230.87	4594.94	3779.11
16862.6	8404.93	6958.9	7517.64
13027.6	9340.92	6071.4	7322.87
10872.6	11594.3	5189.32	10206.6
11632.5	8031.62	5547.58	7552.81
10582.2	3681.72	5496.01	3303
14162.1	10414.9	8234.52	8564.53
7577.15	9984.74	3906.25	8726.84
11399.5	11440.1	3411.21	9749.39
8369.76	1696.13	3211.02	1312
17556.5	9511.34	6516.73	8394.11
2504.98	7155.15	2020.75	6181.29
7428.37	12154.3	3129.87	10661
11377.9	4706.98	4087.5	4241.69
7152.44	3892.72	4238.98	3827.8
6321.96	3043.3	3002.73	2899.93
5645.67	14093.9	3246.19	12305.8
12657.4	5147.92	5350.81	4493.27
6092.02	4509.5	3408.5	4444.58
11946	7471.65	4220.05	7360.74
7861.19	6700.68	2729.51	5864.79
12349	3486.95	5624.03	2824.19
11624.1	8962.19	6806.18	6865.69
10650.2	14410.4	5505	11997.4
8199.34	8280.49	4355.31	8199.34
12146.2	23188.6	6587.06	21811.7
2115.43	5426.55	1263.31	4563.6
15903.6	9054.17	6405.82	8112.77
12454.5	5970.29	4504.09	5220.96
15606.1	11207.5	5816.09	5421.14
13339.1	7766.51	6056.85	4344.49
8724.14	10744.9	2989.2	8158.76
6181.29	8870.22	2870.17	6254.33
13790.9	4152.42	9392.31	3219.14
9500.52	5826.91	4528.44	4961.26
11475.3	19612.4	5548.28	7301.23
5954.06	10019.9	2772.79	8134.41
9100.16	9941.46	3089.29	7168.67
11445.5	8605.11	5469.83	7977.52
18535.8	9486.99	8269.67	7441.89
17350.9	9505.93	6186.7	8156.06
4182.18	5710.59	2091.09	4850.35
7187.61	3743.94	3881.9	3348.99
10301.2	4390.47	4912.57	4341.78
7874.72	6192.11	2753.85	5404.91
9102.86	6284.09	3484.24	5794.45
2867.47	7014.48	1390.45	4888.22
5642.96	5161.44	2886.41	2515.8
11905.4	4006.34	6227.28	3240.78
11453.6	2377.84	5066.76	1934.19
9546.51	4863.88	5399.5	4098.32
20007.4	8467.15	7122.68	7547.4
23256.2	10136.2	14421.2	7874.72
10945.1	8437.39	5283.18	6841.35
3735.82	7193.02	1750.24	5962.17
10866.6	6906.27	5120.87	6000.04
11118.2	8015.39	5867.49	5096.52
11616	9067.69	4704.27	7625.84
16901.8	7119.98	7479.77	4901.75
7550.1	18660.2	3470.72	11202.1
1620.39	4504.09	754.739	3186.68
16065.9	14275.1	6806.18	11129
11537.5	12781.9	6246.21	11199.4
12689.9	6495.09	5991.93	5629.44
8166.88	8018.09	4314.73	6321.96
2883.7	10306.7	2732.21	9148.85
19515	4717.8	9541.1	3557.28

## Sheet: Supplemental Fig. 5D
Control Proliferation	SOX2KO Proliferation	Control Maturation	SOX2KO Maturation
5	3	1	1
10	8	0	0
6	9	6	4
3	6	3	10
12	7	0	5
4	9	0	4
11	8	1	4
11	13	1	5
14	9	1	6
12	12	0	7
3	13	3	4
17	5	3	5
9	10	1	4
5	29	4	7
5	26	5	10
8	28	2	8
14	10	3	11
	24	6	11
	18	8	6
	18	6	9
	20
	10

## Sheet: Supplemental Fig. 6
Days Elapsed	SOX2 KO	Control
191	0
191		0
191		0
191	0
9	1
191		0
28	1
364		0
364	0
6	1
364		0
364	0
11	1
7	1
11	1
186		0
11	1
186		0
28	0
7	1
28	0
28		0
28	0
28		0
28		0
28		0
28	0

[truncated: 2 more sheets: Fig. 6B, Supplemental Fig. 7C]
